# Supplementary material for: A Cluster Analysis of Risk Factors for Cancer across EU Countries: Health Policy Recommendations for Prevention
Source: Int J Environ Res Public Health. 2021 Jul 31;18(15):8142. doi: 10.3390/ijerph18158142 (PMC8346092; doi:10.3390/ijerph18158142)
Supplement: Supplementary file 1 [file ijerph-18-08142-s001.zip]

Archive with 1 entries (1 files):
- ijerph-1292530-supplementary.pdf
